# Supplementary material for: Protective effect of apolipoprotein E epsilon 3 on sporadic Alzheimer’s disease in the Chinese population: a meta-analysis
Source: Sci Rep. 2022 Aug 10;12:13620. doi: 10.1038/s41598-022-18033-x (PMC9365782; doi:10.1038/s41598-022-18033-x)
Supplement: Supplementary file 1 — Supplementary Information 1. [file 41598_2022_18033_MOESM1_ESM.xlsx]

## Sheet: summary table
	Database	year	author	Journal	Title	NOS score	ethnic	Province	control	age of onset	AD diagnostic criteria	genotyping method	AD-subgroup	Subgroup analysis	AD-age-lower	AD-age-upper	AD-age	AD-N	AD-male	AD-female	C-age-lower	C-age-upper	C-age	C-N	C-male	C-female	ADε2	ADε3	ADε4	ADε2/2	ADε2/3	ADε2/4	ADε3/3	ADε3/4	ADε4/4	Cε2	Cε3	Cε4	Cε2/2	Cε2/3	Cε2/4	Cε3/3	Cε3/4	Cε4/4
	CNKI	2019	SHI Yu-ling	Chin J Lab Diagn	Retrospective analysis of ApoE gene polymorphism and Hcy level in 306 patients with senile dementia	7	NA	Beijing	community controls	NA	NA	PCR	early-onset,late-onset	NO	31	89	70.42±10.54	306	136	170	45	85	62.84±10.04	96	44	52	28	404	180	1	22	4	134	114	31	16	170	6	1	13	1	76	5	0
	CNKI	2013	Lv Ze-ping	Chin J Neuroimmunol & Neurol	APOE and LRP gene polymorphisms are associated with clinical symptoms in patients with dementia	8	Han	Guangxi	community controls	NA	NINCDS-ADRDA	PCR-RFLP	NA	NO	65	79	72.8±9.5	79	40	39	62	80	71.2±9.3	156	92	64	10	120	28	0	6	4	47	20	2	32	262	18	0	31	1	107	17	0
	CNKI	2008	LIU Rong-Hui	Chinese Journal of Gerontology	The relationship between Aβ40, Aβ42 levels and ApoE gene polymorphism of Alzheimer's disease patients	7	NA	Hebei	NA	NA	NINCDS-ADRDA、DSM-III-R	PCR	Sporadic	YES	60	83	72.3±5.3	55	30	25	60	80	71.1±5.8	70	36	34	14	61	35	0	6	8	16	23	2	18	101	21	0	10	8	40	11	1
	CNKI	2001	Fan Ping	Journal of West China University of Medical Sciences	Serum Apolipoprotein A, B100 and E Levels and Apolipoprotein E Polymorphism in Patients with Alzheimer's Disease and Multipleinfarction Dementia in Chinese Population	6	NA	Sichuan	community controls	NA	NINCDS-ADRDA	NA	NA	NO	59	97	78.9±7.9	75	28	47	65	82	73.2±3.4	60	26	34	7	111	32	1	4	1	44	19	6	10	102	8	0	10	0	43	6	1
	CNKI	2009	DUAN Guan-min	Journal of Henan Medical College for Staff and Workers	Study on the Association of Apolipoprotein E gene polymorphism with Demented Patients	6	NA	Henan	community controls	NA	DSM-IV-R	PCR-RFLP	NA	NO	NA	NA	NA	32	NA	NA	NA	NA	63.5±6.7	76	53	23	7	32	25	0	4	3	8	12	5	14	125	13	1	10	2	53	9	1
	CNKI	2000	Zhu Jiyng	Practical Geriatrics	The association of apolipoprotein E and Alzheimer's disease	8	NA	Shandong	community controls	NA	NINCDS-ADRDA、CCMD-2R	PCR-RFLP	late-onset	NO	NA	NA	NA	36	NA	NA	NA	NA	NA	36	NA	NA	5	45	18	0	5	0	14	12	3	4	64	4	0	4	0	28	4	0
	CNKI	2011	Rang Wei-hua		Association of ApoE、 TNF-α-850C/T Gene Polymorphisms with Alzheimer's Disease	7	Han	Guangdong	community controls	NA	NINCDS-ADRDA	PCR-RFLP	NA	NO	62	92	79.43±7.75	37	11	26	61	91	78.75±7.56	72	18	54	5	53	16	0	4	1	17	15	0	13	121	10	0	13	0	50	8	1
	CNKI	2018	Ma Lin		Study on the role of ApoE, ADH1B rs1229984 and ALDH2 rs671 gene polymorphisms in patients with Alzheimer's disease of Han population in Inner Monglia	9	Han	Inner Mongolia	community controls	NA	NINCDS-ADRDA	PCR	Sporadic	YES	NA	NA	NA	496	NA	NA	NA	NA	NA	379	NA	NA	56	745	191	1	44	10	269	163	9	68	643	47	3	57	5	273	40	1
	CNKI	2009	Gao Yanxia	CHINESE JOURNAL OF INTEGRATIVE MEDICINE ON CARDIO-/CEREBROVASCULAR DISEASE	Correlation analysis of ApoE, CYP46 gene polymorphism and Alzheimer's disease	8	Han	Shanxi	community controls	NA	NINCDS-ADRDA、DSM-III-R	PCR-RFLP	NA	NO	NA	NA	70.93±6.22	40	35	5	NA	NA	71.04±4.31	36	32	4	10	47	23	0	7	3	16	8	6	10	59	3	0	10	0	24	1	1
	CNKI	2016	Zhang Ting		APOE and MTHFR gene polymorphism analysis in the research of alzheimer disease's genetic susceptibility	8	Han	Guangdong	NA	NA	CCMD-3	PCR	NA	NO	NA	NA	76.1±9.8	200	85	115	NA	NA	73±10.1	159	70	89	9	289	102	0	6	3	98	87	6	26	267	25	1	22	2	111	23	0
	CNKI	2008	LI Dong-mei	J Mod Lab Med	Association of Apolipoprotein E Polymorphism and Sporadic Alzheimer's Disease	6	NA	Yunnan	NA	NA	NINCDS-ADRDA	PCR	Sporadic	YES	63	90	73.3±4.6	77	46	31	64	87	73.8±5.0	158	88	70	4	132	18	0	4	0	57	14	2	24	276	16	0	21	3	122	11	1
	CNKI	2019	Xiao Xiao		Relationship between ApoE Gene polymorphism and Behavioral of Frontotemporal Dementia	8	NA	Henan	community controls	64±1.1	NINCDS-ADRDA	PCR	NA	NO	NA	NA	66±7.65	18	10	8	NA	NA	64.55±5.75	19	7	12	8	19	9	2	1	3	6	6	0	11	21	6	4	1	2	8	4	0
	CNKI	2013	Ren Chen-fa		The Study on the asssociation of Apolipoprotein E Gene Polymorphism with Alzheimer's disease and Mild Cognitive Impairment among han elderly people in Jiangxi	7	Han	Jiangxi	community controls	NA	NINCDS-ADRDA	PCR	Sporadic	YES	58	89	67.51±6.89	54	34	20	56	90	67.31±6.06	114	76	38	6	86	16	0	4	2	36	10	2	21	189	18	2	15	2	79	16	0
	CNKI	2012	Dai Tie-qiang		The relationship between polymorphism of ApoE gene and cognitive function in SAD	8	Han	Hunan	hospital controls	NA	NINCDS-ADRDA	PCR-RFLP	Sporadic	YES	NA	NA	77.5±7.3	100	37	63	NA	NA	77±6.3	102	42	60	16	150	34	1	12	2	54	30	1	19	169	16	1	16	1	70	13	1
	CNKI	2001	GU Zhi-lei	Acta Universitatis Medicinalis Secondae Shanghai	Measurement of Polymorphism of Apolipoprotein E Genotype and Its Correlation to Alzheimer's Disease	8	NA	Shanghai	hospital controls	NA	NA	PCR-RFLP	NA	NO	NA	NA	68.9±13.8	24	10	14	NA	NA	64.3±21.9	29	11	18	2	33	13	0	1	1	11	10	1	10	46	2	1	8	0	18	2	0
	CNKI	2016	Chen Long		The association Between the Common Variations of ApoE and TRIP4 Genes and Alzheimer disease	8	NA	Anhui	community controls	NA	NINCDS-ADRDA	PCR	NA	NO	NA	NA	78.5±7	77	42	35	64	83	76±6.2	80	46	34	10	116	28	0	6	4	45	20	2	15	136	9	0	14	1	57	8	0
	CNKI	2012	Lu Shen-ji		The association of LRRK2 Variants with Alzheimer's disease of Han Chinese Population	10	Han	Shanghai	community controls	NA	NINCDS-ADRDA、DSM-IV-R	PCR-RFLP	early-onset,late-onset	NO	49	92	69.99±9.907	390	162	228	42	93	68.77±9.192	545	209	336	34	522	224	3	23	5	184	131	44	138	754	198	17	71	33	266	151	7
	CNKI	2005	Sun Yan		Konck-down the expression of human ZNF313 gene by RNAi technology and The association study of genetic polymorphisms and Alzheimer's disease	8	Han	Sichuan	NA	NA	NINCDS-ADRDA、DSM-IV	PCR	NA	NO	65	98	78.7±8.4	165	72	93	65	94	75.6±8.4	174	84	90	24	233	73	1	18	4	84	47	11	35	284	29	2	27	4	117	23	1
	CNKI	2000	Jiang Sanduo	Shanghai Archives of Psychiatry	Association analysis of expression of Aβ with APOE gene and PS1 gene in Alzheimer's disease	7	NA	Shanghai	NA	70.3±8.7	DSM-III-R	PCR-RFLP	early-onset/late-onset	NO	NA	NA	77.3±8.0	52	18	34	NA	NA	66.7士5.8	60	25	35	14	63	27	3	2	6	23	15	3	15	92	13	4	6	1	38	10	1
	CNKI	2008	YANG Jia-yi	Nervous Diseases and Mental Health	Study of the polymorphisms of APOE gene in alzheimer disease and vascular dementia	8	Han	Yunnan	community controls	NA	DSM-IV	PCR	NA	NO	57	89	NA	58	33	25	65	86	NA	96	56	40	3	97	16	0	3	0	40	14	1	13	169	10	0	11	2	75	8	0
	CNKI	2004	FENG Ya-qing	Chin J Geriatr Heart Brain Vessd Dis	Analysis of the polymorphisms of apoE gene and ACE gene in Alzheimer's disease and vascular dementia	7	NA	Hebei	community controls	NA	NINCDS-ADRDA	PCR	NA	NO	65	86	79.00±6.52	26	16	10	60	78	75.17±7.91	68	48	20	4	32	16	0	3	1	11	7	4	8	113	15	0	5	3	49	10	1
	CNKI	2002	Cui Jingbin	Shanghai Med J	Effect of apolipoprotein E genotype on plasma apolipoprotein E, total cholesterol and triglyceride levels in patients with Alzheimer's disease	6	NA	Henan	NA	NA	NINCDS-ADRDA	NA	NA	NO	62	85	73.7±7.1	109	45	64	59	78	69.2±6.5	98	53	45	8	137	73	0	8	0	46	37	18	17	168	11	1	14	1	73	8	1
	CNKI	2013	DONG Xiang	Guide of China Medicine	The Correlation Analysis of AD Patients' Mental and Behavioral Disorders and ApoE and LRP Gene Polymorphism	6	NA	Liaoning	NA	NA	NA	NA	NA	NO	NA	NA	72.16±5.64	80	34	46	NA	NA	NA	80	38	42	19	126	15	5	7	2	55	9	2	10	113	37	2	3	3	47	16	9
	CNKI	2010	LIU Wei-Gang	Practical Geriatrics	Relation between the levels of glucose and true insulin in cerebrospinal fluid and apolipoprotein E genotype in patients with Alzheimer's disease	7	NA	Hebei	NA	NA	NINCDS-ADRDA、DSM-III-R	PCR	Sporadic	YES	63	77	71.6±5.2	48	25	23	62	78	70.5±6.9	35	18	17	12	53	31	0	5	7	14	20	2	9	50	11	0	5	4	20	5	1
	CNKI	2016	FU Xueting	Journal of Xinjiang Medical University	Study on the relationship between the syndrome types of Alzheimer'sdisease in Uyghur medicine and ApoE gene polymorphism	7	NA	Xinjiang	NA	NA	DSM-IV-R	PCR	NA	NO	65	98	76.20±7.99	202	104	98	65	96	79.60±8.20	30	13	17	30	301	73	2	22	4	110	59	5	8	49	3	1	4	2	22	1	0
	CNKI	2001	LI Jie	Journal of Tianjin Medical University	The analysis of apolipoprotein E geng genotype of patients with Alzheimer's Disease	9	NA	Tianjin	community controls	NA	NINCDS-ADRDA、DSM-IV	PCR	late-onset	NO	66	90	76.31±6.42	52	24	28	68	88	67.1±5.3	106	64	42	25	60	19	1	14	9	19	8	1	31	169	12	3	23	2	68	10	0
	CNKI	2000	MA Qiulan	Chin J Med Genet	Analysis of the interaction of the polymorphisms of presenilin 1 gene and ApoE gene in Alzheimer's disease	6	NA	Guangdong	NA	NA	NINCDS-ADRDA	PCR-RFLP	Sporadic	YES	NA	NA	81±8	75	29	46	NA	NA	78±8	73	39	34	28	102	20	0	22	6	33	14	0	47	85	14	0	37	10	22	4	0
	CNKI	2008	Wu Li	China Journal of Health Psychology	A Study on the Relationship between Polymorphisms of APOE Gene and Psychological Symptoms in Alzheimer Disease	9	NA	Yunnan	community controls	NA	NINCDS-ADRDA、DSM-IV	PCR-RFLP	NA	NO	57	89	NA	58	33	25	65	86	NA	96	56	40	3	97	16	0	3	0	40	14	1	13	169	10	0	11	2	75	8	0
	CNKI	2013	CAI Haiyan	Ningxia Med J	Correlation between apolipoprotein E gene and Alzheimer's disease	7	NA	Ningxia	community controls	68±7.1	NINCDS-ADRDA	PCR-RFLP	NA	NO	NA	NA	73±8.2	80	34	46	60	78	62.0±8.3	50	23	27	34	98	28	0	28	9	32	11	0	8	90	2	0	3	2	43	2	0
	CNKI	2008	LUO Xiao-mei	Journal of Xinjiang Medical University	The study of Apolipoprotein E gene polymorphism with Alzheimer's Disease	8	Han	Xinjiang	community controls	NA	NINCDS-ADRDA	PCR-RFLP	NA	NO	NA	NA	69.59±8.65	98	36	62	NA	NA	69.64±8.03	103	38	65	12	157	27	0	12	0	60	25	1	20	173	13	0	19	1	71	12	0
	CNKI	2008	LONG Yan	Chin J Public Health	Influences of EBV infection and single nucleotide polymorphism of apolipoprotein E gene on Alzheimer's disease	9	NA	Guizhou	NA	NA	NINCDS-ADRDA、DSM-IV	PCR	NA	NO	57	86	65±11.6	18	14	4	60	78	64±10.5	20	12	8	1	24	11	0	1	0	8	7	2	2	34	4	0	1	1	15	3	0
	CNKI	2002	Du Hong-jian		Study on Apolipoprotein E gene polymorphism and neuroelectrophysiology in Alzheimer's disease	9	NA	Tianjin	hospital controls	NA	NINCDS-ADRDA、DSM-IV-R	PCR	NA	NO	NA	NA	67.39±6.22	35	18	17	NA	NA	68.94±7.99	38	10	18	13	53	4	1	2	0	20	11	1	5	64	7	0	6	1	28	2	1
	CNKI	2001	JIA Jian-ping	J Apoplexy and Nervous Disease	A study on ApoE genotype in Alzheimer-type dementia and vascular dementia	8	Han	Beijing	NA	NA	NINCDS-ADRDA、DSM-III-R	PCR-RFLP	Sporadic	YES	NA	NA	63.4±18.2	41	31	10	NA	NA	NA	30	NA	NA	3	66	13	0	3	0	26	11	1	3	51	6	0	3	0	22	4	1
	CNKI	2010	MAI Yi-cheng	JOURNAL OF SUN YAT-SEN UNIVERSITY(MEDICAL SCIENCES)	Association between Interleukin-8 and Apolipoprotein E Gene Polymorphism and Late-onset Alzheimer's Disease	10	Han	Guangdong	community controls	NA	NINCDS-ADRDA、DSM-IV	PCR-RFLP	late-onset	NO	NA	NA	79.6±9.2	88	35	53	NA	NA	79.7±8.6	97	38	59	21	122	33	2	14	3	45	18	6	20	158	16	0	16	4	65	12	0
	CNKI	2002	Wu Duo-bin		Analysis of ps-1, ApoE, and MTHFR polymorphisms or mutations in patients with dementia	8	NA	Beijing	community controls	NA	ICD-10	PCR-RFLP	Sporadic	YES	NA	NA	73.63±8.62	135	89	46	NA	NA	69.64±5.43	138	57	81	13	228	29	1	10	1	98	22	3	17	243	16	1	14	1	108	13	1
	CNKI	2003	Yu Min	Natl Med J China	Estrogen receptor α and apolipoprotein E gene polymorphisms and sporadic Alzheimer's disease	7	NA	Beijing	NA	NA	DSM-IV	PCR	Sporadic	YES	60	83	68±9	49	34	15	61	83	66±8	55	30	25	6	77	15	0	4	2	30	13	0	10	93	7	1	7	1	40	6	0
	CNKI	2000	BI Sheng	Chin J Neurol	Two polymorphisms in the LRP gene and Alzheimer's Disease	7	NA	Heilongjiang, Jilin	NA	NA	NINCDS-ADRDA	PCR	NA	NO	60	79	70.4±6.6	42	23	19	60	81	68.1±4.3	40	24	16	5	57	22	0	2	3	20	15	2	7	65	8	1	3	2	28	6	0
	CNKI	2001	LAI Shilong	Chin J Epidemiol	Association between apolipoprotein E polymorphism and Alzheimer's disease: A population-based study in Guangzhou, China	9	Han	Guangdong	community controls	NA	NINCDS-ADRDA、DSM-III-R	PCR-RFLP	NA	NO	NA	NA	NA	110	10	100	NA	NA	NA	518	151	367	22	183	15	1	18	2	76	13	0	95	874	67	0	90	5	362	60	1
	CNKI	2016	Yu Nan-nan		Tau-tubulin kinase-1 polymorphisms and risk of late-onset Alzheimer's disease	9	Han	Shandong	community controls	71.5+5.9	NINCDS-ADRDA、DSM-IV	PCR	late-onset	NO	NA	NA	78.2±6.4	400	168	232	NA	NA	75.5±6.7	388	178	210	280	290	230	14	146	109	45	52	34	284	386	106	40	150	56	104	27	11
	CNKI	2012	Xing Tao-tao		Blood Clusterin Levels, rs9331888 Polymorphism and the Risk of Alzheimer's Disease	9	Han	Shandong	hospital controls	NA	NINCDS-ADRDA、DSM-IV	PCR	late-onset	NO	NA	NA	80.2±5.57	104	41	63	NA	NA	79.32±5.37	104	46	58	21	159	28	1	16	3	60	23	1	13	183	12	1	11	0	80	12	0
	CNKI	2004	Zhou Lan		Preliminary study on the characteristics of TCM syndrome differentiation and APOE gene polymorphism in senile dementia	7	NA	Hubei	hospital controls	NA	DSM-IV	PCR	NA	NO	60	85	71.5±7.1	41	18	23	60	83	68.2±6.1	85	45	40	12	53	17	1	7	3	20	6	4	14	143	13	0	10	4	62	9	0
	CNKI	2002	CHENG Liu	Chin J Environ Occup Med	A Study of Association between Apolipoprotein Eε4 Allele and Senile Dementia	8	NA	Shanghai	NA	71.8±9.9	NINCDS-ADRDA	PCR-RFLP	early-onset,late-onset	NO	NA	NA	77.7±9.0	70	21	49	NA	NA	70.4±5.6	55	26	29	9	96	35	0	4	5	37	18	6	13	86	11	3	6	1	35	10	0
	CNKI	2006	YUAN Yong-gui	Chinese General Practice	A Study of Serum Lipid Concentrations and Apolipoprotein E Genotype among Patients with Senile Depression and Alzheimer Disease	8	NA	Jiangsu	community controls	NA	DSM-IV、CCMD-3	PCR-RFLP	NA	NO	60	85	71.4±7.3	30	10	20	60	78	64.8±6.0	60	18	42	3	40	17	0	1	2	14	11	2	10	97	13	2	4	2	41	11	0
	CNKI	2006	ZHANG WEI	Med J Qilu	A CORRELATION BETWEEN APOLIPOPROTEIN E POLYMORPHISM AND β AMYLOID PRECURSOR PROTEIN IN PATIENTS WITH ALZHEIMER DISEASE	8	NA	Shandong	community controls	NA	NINCDS-ADRDA、DSM-IV	PCR-RFLP	NA	NO	64	78	71.32±3.99	25	14	11	64	84	71.44±6.95	25	13	12	4	41	5	0	3	1	18	2	1	3	34	13	0	2	1	12	8	2
	CNKI	2019	LIU Bo	Chinese Journal of Practical Nervous Disease	The relationship between serum apolipoprotein E gene polymorphism and amyloid β protein precursor 16-17 exogenous factor expression in patients with Alzheimer's disease and its clinical significance	7	NA	Henan	community controls	NA	Guidelines for diagnosis and treatment of dementia and cognitive Impairment in China	PCR-RFLP	NA	NO	62	75	68.5±3.4	32	18	14	59	75	64.3±3.6	32	20	12	4	37	23	0	3	1	16	2	10	6	53	5	0	5	1	23	2	1
	CNKI	2007	Ma Ai-jun		The study on the relationship between Parkinson disease with dementia and Alzheimer disease	8	NA	Tianjin	hospital controls	NA	NINCDS-ADRDA、DSM-IV-R	PCR	NA	NO	50	83	70.34±7.89	102	50	52	50	85	68.26±9.18	105	62	43	13	155	36	0	12	1	59	25	5	31	166	13	1	27	2	65	9	1
	CNKI	2015	Shang Yin		The risk factors of Alzheimer's disease among Tibetan aged 60 years and older in Qinghai Province	8	Tibetan	Qinghai	community controls	NA	NINCDS-ADRDA、DSM-IV	PCR	NA	NO	NA	NA	NA	36	NA	NA	NA	NA	NA	54	NA	NA	2	61	9	0	2	0	26	7	1	2	94	12	0	2	0	41	10	1
	CNKI	2007	Qian Hai-rong		Prion Protein Gene and cellular Prion Protein: Correlations with Aging and Alzheimer's Disease	8	Han	Beijing	NA	NA	NINCDS-ADRDA、DSM-IV	PCR-RFLP	late-onset	NO	67	94	81.6±7.2	60	44	16	60	94	76.1±9.21	92	76	16	2	97	21	0	2	0	37	21	0	7	174	3	0	7	0	82	3	0
	CNKI	2006	FENG Ya-qing	Journal of International Neurology and Neurosurgery	Correlation of the polymorphisms of apolipoprotein E gene and low-density lipoprotein receptor-related protein gene with sporadic Alzheimer's disease	8	NA	Hebei	NA	NA	NINCDS-ADRDA、DSM-III-R	PCR-RFLP	Sporadic	YES	NA	NA	72.0±6.5	56	30	26	NA	NA	71.1±7.9	75	40	35	14	62	36	0	6	8	16	24	2	19	109	22	0	11	8	43	12	1
	CNKI	2001	LU Zheng	Chin J Psychiatry	An analysis of association between apolipoprotein E gene and Alzheimer disease in a community population of Shanghai	8	NA	Shanghai	community controls	NA	DSM-Ⅳ	PCR	NA	NO	NA	NA	80±7	63	13	50	NA	NA	72±9	369	129	240	11	82	33	0	5	6	28	21	3	46	615	77	3	36	4	253	73	0
	CNKI	2000	Ma Cui	Chin J Nerv Ment Dis	Genetic association among polymorphism in presenilin 1 gene, ApoE gene and late-onset Alzheimer's disease	8	Han	Guangdong	community controls	75.2±7.0	DSM-IV	PCR-RFLP	late-onset	NO	NA	NA	83.0±12.6	103	41	62	NA	NA	80.6±9.5	98	50	48	22	144	40	0	20	2	48	28	5	29	153	14	0	28	1	57	11	1
	CNKI	2011	Zhu Weiming	Fujian Med J	Relationship between mental behavior disorder and ApoE, LRP, α2-Mg gene polymorphisms in Alzheimer's disease patients in Wenzhou	8	NA	Zhejiang	community controls	NA	BEHAVE-AD	PCR	NA	NO	NA	NA	72.24±6.14	200	error	error	NA	NA	71.65±7.86	200	error	error	22	291	87	4	7	7	122	40	20	51	320	29	11	25	4	138	19	3
	CNKI	2017	Zhang Yan		Study on the relationship between TCM Syndrome Types and ApoE gene polymorphism in Xinjiang Kazak	7	Kazak	Xinjiang	community controls	NA	DSM-IV-TR	PCR	NA	NO	NA	NA	NA	58	NA		NA	NA	NA	79	NA	NA	12	87	17	0	10	2	31	15	0	17	139	2	0	17	0	60	2	0
	CNKI	2008	LUO Xiao-mei		Xinjiang Uygurs and Hans Apolipoprotein E gene polymorphism analysis of Alzheimer's Disease	10	Uygur, Han	Xinjiang	community controls	NA	NINCDS-ADRDA、DSM-IV	PCR-RFLP	Sporadic	YES	NA	NA	71.9±10.5	209	78	131	NA	NA	70.6±10.8	220	83	137	28	328	62	0	27	1	121	59	1	39	366	35	0	37	2	150	29	2
	CNKI	2004	Zhang Yong		The relationship between polimorphisms in apolipoprotein E gene and vascular dementia or Alzheimer's diseases	6	Han	Xinjiang	NA	NA	CCMD-2-R	PCR	NA	NO	NA	NA	74.11±7.31	32	17	15	NA	NA	63.91±7.28	40	24	16	4	47	13	0	2	2	18	9	1	5	71	4	0	4	1	32	3	0
	CNKI	2001	ZHANG Jin	Chin J Geriatr Heart Brain Vessd Dis	An analysis of apolipoprotein E polymorphism in patients with vascular dementia	9	NA	Beijing	NA	NA	NINCDS-ADRDA、DSM-III-R	PCR-RFLP	Sporadic	YES	NA	NA	67.1±8.2	47	34	13	NA	NA	64.96 ±6.54	51	32	19	4	73	17	0	4	0	27	15	1	8	88	6	0	8	0	38	4	1
	CNKI	2007	Zhang Ai-ping		Relationship of Hcy and its related enzyme's gene polymorphisms with Alzheimer's disease	8	Han	Shanxi	NA	NA	NINCDS-ADRDA	PCR-RFLP	NA	NO	NA	NA	75.71±8.931	68	44	24	NA	NA	73.42±8.3	68	38	30	14	89	33	0	10	4	34	11	9	15	114	7	0	15	0	48	3	2
	CNKI	2020	Pei Wenyi	Chin J Clin Health	Relationship between serum apolipoprotein E, Hcy levels and the disease severity, types of dementia patients	7	NA	Shanghai	community controls	NA	DSM-IV-TR	PCR-RFLP	NA	NO	NA	NA	83.92 ±5.82	35			70	94	83.46±5.43	88	52	36	5	45	20	0	4	1	16	9	5	13	143	20	0	9	4	61	12	2
	CNKI	2010	Wang Yu		The study on the relationship between inflammatory factors and Parkinson disease and Alzheimer disease	9	Han	Tianjin	community controls	NA	NINCDS-ADRDA、DSM-IV-R	PCR	NA	NO	50	83	70.34±7.89	100	52	48	50	85	68.26±9.18	100	55	45	13	152	35	0	12	1	58	24	5	30	157	13	1	26	2	61	9	1
	CNKI	2004	Zhang Wei		The association Among Apolipoprotein E Polymorphism β amyloid protein and Vascular Dementia	8	NA	Shandong	hospital controls	NA	DSM-IV	PCR-RFLP	NA	NO	NA	NA	NA	25	14	11	NA	NA	NA	25	13	12	3	34	13	0	2	1	12	8	2	4	41	5	0	3	1	18	2	1
	CNKI	2004	TANG Mu-ni	Chin J Med Genet	Analysis on association between the polymorphisms in apolipoprotein E, interleukin-1α genes and Alzheimer's disease in Chengdu area	7	NA	Sichuan	community controls	NA	NINCDS-ADRDA	PCR-RFLP	Sporadic	YES	NA	NA	NA	114	NA		NA	NA	NA	113	NA	NA	20	177	31	4	10	2	74	19	5	25	183	18	2	20	1	75	13	2
	CNKI	2006	CHEN Yun	J Shanxi Med Univ	Genetic relations of the LDL receptor-related protein gene and apolipoprotein E gene to Alzheimer disease	6	Han	Shanxi	community controls	NA	NINCDS-ADRDA	PCR-RFLP	NA	NO	NA	NA	71.93±7.22	67	44	23	NA	NA	70.04±4.31	77	42	35	4	97	33	0	0	4	40	17	6	4	141	9	0	4	0	64	9	0
	CNKI	2002	ZENG Xiangyu	Chin J Psychiatry	Effects of apolipoprotein E gene on the metabolism of serum lipids in patients with Alzheimer’s disease	8	NA	Beijing	hospital controls	NA	NINCDS-ADRDA、ICD-10	PCR-RFLP	NA	NO	60	86	73±8	48	31	17	60	62	59±16	234	158	76	10	66	20	0	6	4	23	14	1	29	415	24	2	24	1	188	15	4
	CNKI	2003	CHEN Deng	Acta Genetica Sinica	Apolipoprotein E Gene Polymorphisms and Alzheimer Disease	8	Han	Beijing, Shaanxi	community controls	69.4±9.5	NINCDS-ADRDA	PCR-RFLP	Sporadic	YES	45	88	69.4±9.5	160	74	86	48	90	69.8±7.8	195	108	87	18	228	74	0	11	7	85	47	10	32	329	29	0	29	3	137	26	0
	CNKI	2014	DONG Xiang	Guide of China Medicine	Relationship between apolipoprotein E gene polymorphism and Alzheimer's disease and Parkinson's disease dementia	7	NA	Liaoning	community controls	NA	NA	PCR	NA	NO	61	86	72.3±6.8	42	26	16	29	82	57.9±6.2	45	26	19	9	57	18	0	5	4	20	12	1	5	80	5	0	5	0	36	3	1
	CNKI	2018	Xie Xin-xin		Correlation between Apolipoprotein E Gene Polymorphism and the Urine Level AD7c-NTP in Patients with Alzheimer's Disease and Mild Cognitive Impairment	8	NA	Anhui	hospital controls	NA	DSM-IV-R	PCR	NA	NO	NA	NA	64.07±10.31	30	16	14	NA	NA	66.33±8.68	30	15	15	2	40	18	0	2	0	14	10	4	3	50	7	0	3	0	20	7	0
	CNKI	2003	CAO Li-chun	Journal of Chinese Physician	Correlation Between Apolipoprotein E Gene Polymorphism and Alzheimer and Coronary Heart Disease	6	Han	Jilin	hospital controls	NA	NINCDS-ADRDA	PCR-RFLP	NA	NO	65	81	73.5±8.5	33	22	11	61	78	69.7±7.9	72	39	33	8	46	12	0	5	3	18	5	2	13	124	7	0	9	4	56	3	0
	CNKI	2006	LI Guangrong	JOURNAL OF GUIYANG MEDICAL COLLEGE	Polymorphism in the Apolipoprotein E Gene and Its Association with Sporadic Alzheimer Disease	8	NA	Guizhou	NA	NA	NINCDS-ADRDA、DSM-IV	PCR	Sporadic	YES	NA	NA	70.2±11.6	30	20	10	NA	NA	71.4±10.5	30	20	10	2	44	14	0	1	1	17	9	2	3	52	5	0	2	1	23	4	0
	CNKI	2002	JIA Jian-ping	Chin J Geriatr	Association between the apolipoprotein E gene polymorphism and the genetic sensitivity of sporadic Alzheimer's diseases	8	Han	Beijing	community controls	NA	NINCDS-ADRDA、DSM-IV	PCR-RFLP	Sporadic	YES	62	83	68.6±7.6	58	39	19	62	75	65.9±8.5	60	36	24	13	80	23	0	7	6	29	15	1	8	106	6	0	8	0	47	4	1
	CNKI	2008	Yang Lijie	CHINA MODERN DOCTOR	Association between apolipoprotein E gene polymorphism and sporadic Alzheimer's disease	7	NA	Henan	NA	NA	NINCDS-ADRDA	PCR-RFLP	Sporadic	YES	NA	NA	78.5±7.3	98	48	50	NA	NA	76.5±9.3	102	49	53	7	178	11	0	6	1	82	8	1	14	128	62	1	5	7	44	35	10
	CNKI	2000	Cui Tianpeng	Chinese Journal of Pathophysiology	Relationship between apolipoprotein E gene polymorphism and sporadic Alzheimer's disease	8	NA	Hubei	community controls	NA	DSM-III-R	PCR-RFLP	Sporadic	YES	65	92	74.43±14.08	42	22	20	65	90	74.44±12.83	108	53	55	3	62	19	0	2	1	22	16	1	19	175	22	1	14	3	72	17	1
	CNKI	2009	Wu Ping	Chin J Clin Neurosci	Relationship Between Apolipoprotein E Gene Polymorphism and Early-onset Alzheimer's Disease	7	Han	Shanghai	hospital controls	NA	NINCDS-ADRDA	PCR	early-onset/late-onset	NO	NA	NA	NA	262	101	161	NA	NA	60.72±4.88	118	49	69	13	349	162	0	12	1	118	101	30	19	190	27	2	13	2	77	23	1
	CNKI	2001	Yang Jingfang	Basic Medical Sciences and Clinics	Association between ApoE gene polymorphism and Alzheimer’s disease and Carotic arteriosclerosis in Chinese	7	NA	Beijing	hospital controls	NA	DSM-IV-R	PCR-RFLP	Sporadic	YES	55	80	67±10.5	46	27	19	53	79	63.0±8.9	50	27	23	20	58	14	0	14	6	18	8	0	5	92	3	0	3	2	44	1	0
	CNKI	2003	Xiao-Ping Zhao	Chinese Journal of Clinical Rehabilitation	Relationship of apolipoprotein E gene polymorphism to Parkinson's disease and Alzheimer's disease	8	NA	Shanghai	community controls	NA	NINCDS-ADRDA、DSM-III-R、CCMD-II	PCR-RFLP	NA	NO	40	89	75±9	104	50	54	40	90	68±13	110	59	51	23	129	56	2	5	14	51	22	10	21	179	20	3	13	2	75	16	1
	CNKI	2003	Wang Qingfeng	Practical Geriatrics	The significance of apolipoprotein E genotyping in the diagnosis of dementia	6	NA	Henan	hospital controls	NA	NINCDS-ADRDA	NA	NA	NO	NA	NA	NA	12	NA	NA	NA	NA	61.2±5.2	38	29	9	2	11	11	0	1	1	4	2	4	12	59	5	0	7	5	26	0	0
	CNKI	2003	ZHOU Chang-wen	Med J NDFNC	Genetic correlation study between apolipoprotein E gene and Alzheimer's disease	8	NA	Xinjiang	NA	NA	NINCDS-ADRDA、DSM-IV	PCR-RFLP	Sporadic	YES	NA	NA	74.1±9.7	51	30	21	NA	NA	69.4±11.4	52	33	19	8	73	21	3	2	0	26	19	1	17	83	4	4	9	0	35	4	0
	CNKI	2010	Wang Jin-tao		The Association study of Apolipoprotein E Gene Polymorphism with Different Types of Dementia in a Chinese Han Population	7	Han	Beijing	hospital controls	NA	NINCDS-ADRDA、NINDS-AIREN（VD）	PCR-RFLP	early-onset/late-onset	NO	NA	NA	73.30±7.54	495	219	276	NA	NA	66.46±6.29	500	256	244	48	698	244	0	29	19	250	169	28	72	860	68	4	61	3	368	63	1
	CNKI	2002	Zhou Yong-tao		Association of Family History and polymorphism in ACT-51G/T, IL-1α-889C/T, LRP766C/T and NOS-Ⅲ298G/T with Alzheimer’s Disease in Chinese Han Population	6	Han	Beijing	NA	NA	NINCDS-ADRDA、DSM-IV	PCR-RFLP	NA	NO	NA	NA	NA	226	NA	NA	NA	NA	NA	115	NA	NA	33	327	92	4	18	7	126	57	14	25	187	18	2	20	1	77	13	2
	CNKI	2004	Sheng Bi	Chinese Journal of Clinical Rehabilitation	Association of interleukin I beta and apolipoprotein E polymorphism with Alzheimer's diseases in Chinese Han population	8	Han	Heilongjiang, Jilin	hospital controls	NA	NINCDS-ADRDA、DSM-IV	PCR-RFLP	NA	NO	60	79	NA	76	48	28	60	81	NA	80	47	33	10	108	34	0	4	6	38	28	0	10	134	16	0	6	4	58	12	0
	CNKI	2011	Mou Shan-mao		Association between chromosome 9p21.3 rs1333049 single nucleotide polymorphism and Late-onset Alzheimer disease in Chinese Han population	8	Han	Shandong	community controls	NA	NINCDS-ADRDA、DSM-IV	PCR	late-onset	NO	NA	NA	76.98±6.58	266	122	144	NA	NA	76.51±6.09	323	168	155	187	192	153	9	97	72	30	35	23	237	322	87	33	125	46	87	23	9
	CNKI	2014	Liu Xiao-yan		Association analysis of late-onset Alzheimer's disease and susceptibility genes in Chinese Han population	6	Han	Hunan	community controls	74.57±5.9	NINCDS-ADRDA	PCR	late-onset	NO	65	91	NA	239	90	149	65	88	72.02±5.49	207	115	92	28	356	94	0	20	8	134	68	9	30	336	48	0	25	5	138	35	4
	CNKI	2012	ZHOU Chang-long	Chinese General Practice	Relationship between Apolipoprotein E Polymorphism and Alzheimer′s Disease in Chongqing	8	NA	Chongqing	hospital controls	NA	NINCDS-ADRDA、DSM-IV-TR	PCR-RFLP	NA	NO	NA	NA	70.6±6.8	68	28	40	NA	NA	71.2±6.6	72	37	35	9	98	29	0	7	2	37	17	5	14	118	12	0	11	3	49	9	0
	CNKI	2003	HUANG Wen	ACTA ACADEMIAE MEDICINAE MILITARIS TERTIAE	The frequency distribution of apolipoprotein E genotypes in elderly people in Chongqing area and its relationship with senile dementia onset	7	NA	Chongqing	community controls	NA	MMSE	PCR-RFLP	NA	NO	NA	NA	NA	42	NA	NA	NA	NA	NA	274	NA	NA	8	47	29	1	2	4	16	13	6	80	383	85	3	52	22	152	27	18
	CNKI	2012	Lv Xiaorong	Chinese Journal of Gerontology	Association of apolipoprotein E gene polymorphism with mild cognitive impairment and Alzheimer's disease	8	NA	Shanghai	NA	NA	NINCDS-ADRDA	PCR-RFLP	NA	NO	66	89	77±4.8	100	56	44			79.5±5.0	106	60	46	14	131	55	2	10	0	44	33	11	17	179	16	2	12	1	76	15	0
	Wan-fang	2008	Wang Lei	Journal of Beijing Normal University(Natural Science)	Study on sex hormone level and ApoE genotyping in Alzheimer's disease	6	NA	Beijing	community controls	NA	NINCDS-ADRDA	PCR-RFLP	NA	NO	61	93	75.46±10.46	81	56	25	60	81	69.44±8.14	98	35	63	14	132	16	0	13	1	55	9	3	11	172	13	0	10	1	76	10	1
	Wan-fang	2006	Zhang Chen-hui		Status of ApoE Gene and SOM in Dementia Diagnosis, Analysis and Rehablication of BPSD	8	NA	Guangdong	community controls	NA	DSM-IV	PCR	NA	NO	60	93	80.8	41	18	23	20	70	59.6	85	45	40	12	53	17	1	7	3	20	6	4	14	143	13	0	10	4	62	9	0
	Wan-fang	2009	Wu Ping		Frequencies of ApoE Gene Polymorphism and PPC Allele Length Polymorphism at the Upstream Region of cav-1 Gene and Association of these Polymorphisms with AD, MCI and VD	8	NA	Shanghai	community controls	NA	DSM-IV-R	PCR	early-onset/late-onset	NO	NA	NA	70.27±9.88	260	101	159	NA	NA	70.16±9.32	286	119	167	13	349	158	0	12	1	118	101	28	49	464	59	3	39	4	187	51	2
	Wan-fang	2005	Zhang Tai-song		A study on the relationship between APOE and D10S1225 Polymorphisms and Alzheimer's Disease	9	NA	Guangdong	community controls	NA	NINCDS-ADRDA、DSM-IV	PCR	late-onset/Sporadic	YES	69	92	NA	43	15	28	68	84	NA	107	49	58	6	61	19	0	4	2	22	13	2	17	171	26	3	8	3	71	21	1
	Wan-fang	2013	Xiao Ming-yue		Association of the polymorphisms of OGG1, ApoE gene with Alzheimer’s disease	9	Han	Henan	hospital controls	NA	NINCDS-ADRDA、DSM-IV-R	PCR	NA	NO	60	89	68.6±7.8	58	24	34	60	83	67.6±8.5	126	52	74	11	80	25	0	5	6	28	19	0	27	203	22	0	25	2	79	20	0
	Wan-fang	2015	PANG Guofang	Chinese Journal of Geriatric Care	Study of cardiovascular risk factors in alzheimer dementia and vascular dementia	7	Han	Guangxi	community controls	NA	DSM-IV	NA	NA	NO	65	79	73.9±8.9	104	55	49	57	89	73.9±8.9	130	69	61	15	163	30	0	11	4	65	22	2	30	219	11	0	28	2	91	9	0
	Wan-fang	2013	Wang Hui-fu		SORCS1 and APOE polymorphisms interact to confer risk for late-onset Alzheimer's disease in a Northern Han Chinese population	9	Han	Shandong	community controls	NA	NINCDS-ADRDA、DSM-IV	PCR	late-onset	NO	NA	NA	75.62±6.33	598	287	311	NA	NA	74.98±6.29	600	319	281	110	880	206	7	77	19	324	155	16	84	1022	94	4	70	6	436	80	4
	Wan-fang	2010	Dong Shuai		Association analysis between Alzheimer's disease and the intron short tandem repeat polymorphisms of Tau gene	8	NA	Guizhou	NA	NA	NINCDS-ADRDA、DSM-IV	PCR	Sporadic	YES	NA	NA	75.46±7.35	70	36	34	NA	NA	73.81±5.88	70	39	31	3	92	45	0	2	1	33	24	10	8	120	12	0	7	1	51	10	1
	Wan-fang	2008	Han Jing		Analysis of the levels of serum lipids in patients with Sporadic Alzheimer's Disease in xinjiang and related study of ApoE Polymorphism	8	Uygur, Han	Xinjiang	community controls	NA	NINCDS-ADRDA	PCR-RFLP	Sporadic	YES	NA	NA	71.7±10.9	157	63	94	NA	NA	72.1±11.5	155	72	83	21	240	53	0	20	1	85	50	1	25	258	27	0	24	1	106	22	2
	Wan-fang	2009	Yu Jin-tai		The Association study of ApoE and β2-AR Polymorphisms with Alzheimer's Disease in a Chinese Han Population	7	Han	Shandong	NA	NA	NINCDS-ADRDA、DSM-IV	PCR	Sporadic	YES	NA	NA	74.2±4.1	109	60	49	NA	NA	74.2±4.1	109	60	49	12	154	52	0	6	54	6	40	3	18	173	27	1	9	75	7	15	2
	Wan-fang	2012	Li Chui-liang		An Association analysis of Apolipoprotein E Genotypes with Alzheimer's disease	9	NA	Beijing	community controls	NA	DSM-IV、NINCDS-ADRDA	PCR	Sporadic	YES	NA	NA	76.86±9.5	56	34	22	NA	NA	69.71±8.23	67	47	20	3	84	25	0	3	0	33	15	5	9	115	10	0	8	1	49	9	0
	VIP	2013	DONG Xiang	CHINA HEALTH CARE & NUERITION	The Study on the asssociation between AD disease and the ApoE gene Polymorphism	6	NA	Liaoning	NA	NA	NA	NA	early-onset/late-onset	NO	NA	NA	77.8	60	38	22	NA	NA	NA	60	NA	NA	5	80	33	0	3	2	27	23	4	6	103	11	0	6	0	44	9	1
	medline	2015	Ping Wu		Associations between apolipoprotein E gene polymorphisms and Alzheimer’s disease risk in a large Chinese Han population	8	Han	Shanghai	community controls	NA	DSM-IV-R	NA	early-onset/late-onset（Sporadic）	YES	45	97	67.7±9.67	875	397	478	48	94	68.5±10.13	1195	493	702	84	1192	474	4	54	22	424	289	82	202	1866	322	7	147	41	728	263	9
	medline	2016	Ke-Liang Chen		Associations between APOE polymorphisms and seven diseases with cognitive impairment including Alzheimer’s disease, frontotemporal dementia, and dementia with Lewy bodies in southeast China	7	Han	Shanghai	community controls	NA	National Institute of Aging and Alzheimer’s Association	NA	NA	NO	37	89	68.1±9.54	1027	452	575	53	93	69.4±7.36	1149	530	619	92	1443	519	2	64	24	527	325	85	191	1914	193	8	154	21	802	156	8
	medline	2016	Zheng, Lingling		Association of Apolipoprotein E (ApoE) Polymorphism with Alzheimer's Disease in ChinesePopulation.	8	NA	Chongqing	community controls	NA	NINCDS-ADRDA、DSM-IV-TR	PCR	NA	NO	NA	NA	NA	404	NA	NA	NA	NA	NA	390	NA	NA	54	630	124	0	45	9	246	93	11	67	635	78	2	53	10	259	64	2
	medline	2003	Peng Zhang		Association study between late-onset Alzheimer’s disease and the transferrin gene polymorphisms in Chinese	6	NA	Guangxi	NA	NA	NINCDS-ADRDA、DSM-III-R	NA	late-onset	NO	NA	NA	NA	63	NA	NA	NA	NA	69.0±9.4	131	90	41	9	97	20	0	6	3	37	17	0	24	221	17	0	23	1	91	16	0
	medline	2004	Shi J		Association between apolipoprotein CI HpaI polymorphism and sporadic Alzheimer’s disease in Chinese	9	Han	Guangdong	community controls	73.3±8.3	NINCDS-ADRDA、CDR	PCR-RFLP	early-onset,late-onset（Sporadic）	YES	58	98	76.7±8.8	257	104	153	59	99	80.0±7.6	242	114	128	63	382	69	1	51	10	143	45	7	53	392	39	5	37	6	162	31	1
	medline	2013	Yong Ji		Apolipoprotein Ε ε4 Frequency Is Increased among Chinese Patients with Frontotemporal Dementia and Alzheimer’s Disease	8	NA	Tianjin	NA	NA	NINCDS-ADRDA、DSM-IV	NA	early-onset/late-onset	NO	42	92	72±8.6	432	188	244	50	98	71.6±7.5	381	171	210	26	640	198	0	8	18	235	162	9	45	661	56	1	37	6	288	48	1
	medline	2004	Suk Ling Ma		Association between tumor necrosis factor-α promoter polymorphism and Alzheimer’s disease	8	NA	Guangdong	community controls	NA	NINCDS-ADRDA	PCR	NA	NO	61	90	77	92	23	69	61	85	73	110	26	84	11	144	29	0	9	2	56	23	2	24	177	19	1	18	4	72	15	0
	medline	2003	J.D. Yang		Apolipoprotein E 491 promoter polymorphism is an independent risk factor for Alzheimer's disease in the Chinese population	7	NA	Shanghai	hospital controls	NA	NINCDS-ADRDA	PCR	late-onset	NO	NA	NA	74.6	183	76	107	NA	NA	74.5	133	69	64	25	232	109	3	14	5	80	58	23	26	209	31	0	21	5	81	26	0
	medline	2013	Lan Tan		Association of GWAS-linked loci with late-onset Alzheimer’s disease in a northern Han Chinese population	8	Han	Shandong	community controls	75.60±6.2	NINCDS-ADRDA	GWAS	late-onset	NO	65	96	80.85±7.3	612	291	321	65	95	74.93±6.3	612	325	287	106	895	223	5	77	19	326	166	19	109	1020	95	7	87	8	426	81	3
	medline	2013	Xiao-Ying Ma		Association of TOMM40 Polymorphisms with Late-Onset Alzheimer’s Disease in a Northern Han Chinese Population	7	Han	Shandong	NA	NA	NINCDS-ADRDA	PCR	Sporadic	YES	NA	NA	75.0±6.6	787	399	388	NA	NA	74.4±6.8	791	404	387	130	1243	201	0	114	16	482	165	10	110	1351	121	0	104	6	570	107	4
	medline	2004	Jiajun Shi		Possible association between Cys311Ser polymorphism of paraoxonase 2 gene and late-onset Alzheimer’s disease in Chinese	9	NA	Sichuan	community controls	73.6±6.5	NINCDS-ADRDA、DSM-IV	PCR-RFLP	late-onset	NO	65	98	78.7±8.4	165	72	93	65	94	75.6±8.4	174	84	90	31	231	68	2	20	7	81	49	6	31	289	28	3	22	3	121	25	0
	medline	2017	Yin-Ying Fan		APOE ε4 allele elevates the expressions of inflammatory factors and promotes Alzheimer’s disease progression: a comparative study based on Han and She populations in the Wenzhou area	9	Han, She	Zhejiang	hospital controls	NA	NINCDS-ADRDA、DSM-IV	PCR-RFLP	NA	NO	48	90	67.85±7.58	185	94	91	51	88	67.35±7.22	190	99	91	35	244	91	0	31	4	85	43	22	64	277	39	11	37	5	114	12	11
	Embase	2020	Longfei Jia		The APOE ε4 exerts differential effects on familial and other subtypes of Alzheimer's disease	7	Han	30 provincial-level administrative regions	community controls	68.27±10.38	NINCDS-ADRDA	PCR	Sporadic	YES	NA	NA	71.58±10.46	7234	3678	3556	NA	NA	65.04±11.45	7448	3344	4104	808	10625	3035	39	608	122	3966	2085	414	1228	12122	1546	35	1023	135	4935	1229	91
	Embase	2020	Yi Yan		Genetic Association of FERMT2, HLA-DRB1, CD2AP, and PTK2B Polymorphisms With Alzheimer's Disease Risk in the Southern Chinese Population.	8	Han	Shanghai	NA	71.95±8.46	NINCDS-ADRDA	PCR-RFLP	early-onset,late-onset	NO	NA	NA	71.95±8.46	215	80	135	NA	NA	70.74±7.82	205	84	121	22	272	136	2	11	7	89	83	23	27	337	46	1	23	2	136	42	1
	Embase	2019	Zhuoran Li		The association between the ApoE polymorphisms and the MRI‐defined intracranial lesions in a cohort of southern China population	9	NA	Guangdong	NA	NA	NINCDS-ADRDA、DSM-IV	PCR	NA	NO	NA	NA	83.3±8.2	226	133	93	NA	NA	82.4±8.7	274	161	113	28	359	65	1	23	3	145	46	8	46	454	48	2	38	4	187	42	1
	Embase	2014	Xiao Wang		Frequency of the apolipoprotein e epsilon4 allele in a memory clinic cohort in Beijing: A naturalistic descriptive study.	6	Han	Beijing	NA	NA	NINCDS-ADRDA	PCR-RFLP	NA	NO	NA	NA	75.6±7.9	216	74	142	NA	NA	71.5±8.8	75	44	31	26	304	102	4	12	6	66	113	15	17	122	11	1	12	3	8	51	0
	Embase	2005	He Jiang		Relationship between apolipoprotein E gene and the risk for onset of Alzheimer disease in aged adults in Urumqi.	7	Urumqi	Xinjiang	community controls	NA	NINCDS-ADRDA、DSM-IV	NA	NA	NO	52	91	74.2±19.5	60	28	32	50	101	69.9±25.5	90	59	31	8	91	21	2	3	1	36	16	2	24	143	13	5	13	1	60	10	1
	medline（补）	2003	C.L. Lai		Apolipoprotein E in Taiwan Chinese Patients with Dementia	9	NA	Taiwan	community controls	NA	NINCDS-ADRDA、DSM-IV	PCR	NA	NO	NA	NA	73.3±8.2	154	70	72	NA	NA	71.0±10.6	112	63	49	34	200	74	4	16	10	67	50	7	18	180	26	4	5	5	78	19	1
	medline（补）	2002	H.-M. Huang		Apolipoprotein E polymorphism in various dementias in Taiwan Chinese population	6	NA	Taiwan	NA	NA	NINCDS-ADRDA、DSM-IV	NA	NA	NO	NA	NA	76.3±6.9	99	NA	NA	NA	NA	72.2±6.9	96	NA	NA	22	138	38	5	9	3	53	23	6	18	159	15	3	12	0	66	15	0
	medline（补）	2006	H. K. Wang		Apolipoprotein E, angiotensin-converting enzyme and kallikrein gene polymorphisms and the risk of Alzheimer’s disease and vascular dementia	6	NA	Taiwan	NA	NA	DSM-IV	PCR	NA	NO	NA	NA	74.8±7.9	151	62	89	NA	NA	62.5±8.7	161	85	76	9	211	82	0	7	2	75	54	13	15	278	29	1	11	2	120	27	0
Annotation												"PCR": Polymerase Chain Reaction "PCR-PFLP": Polymerase Chain Reaction- Restriction Fragment Length Polymorphism "GWAS":genomewide association studies	"early-onset,late-onset"：ungrouped "early-onset,late-onset"：grouped

## Sheet: NOS
Database	year	author	Title	representat iveness of the cases	adequate definition of cases	selection of controls	definition of controls	comparability control for the most important factor (sex)	comparability control for a second important factor(age)	ascertain meant of exposure	same method of ascertain ment for cases and controls	Non-Response rate	NOS score
CNKI	2019	SHI Yu-ling	Retrospective analysis of ApoE gene polymorphism and Hcy level in 306 patients with senile dementia	1	0	0	1	1	0	2	1	1	7
CNKI	2013	Lv Ze-ping	APOE and LRP gene polymorphisms are associated with clinical symptoms in patients with dementia	1	0	1	1	1	0	2	1	1	8
CNKI	2008	LIU Rong-Hui	The relationship between Aβ40, Aβ42 levels and ApoE gene polymorphism of Alzheimer's disease patients	0	1	0	1	1	0	2	1	1	7
CNKI	2001	Fan Ping	Serum Apolipoprotein A, B100 and E Levels and Apolipoprotein E Polymorphism in Patients with Alzheimer's Disease and Multipleinfarction Dementia in Chinese Population	0	0	1	1	1	0	1	1	1	6
CNKI	2009	DUAN Guan-min	Study on the Association of Apolipoprotein E gene polymorphism with Demented Patients	1	0	0	1	0	0	2	1	1	6
CNKI	2000	Zhu Jiyng	The association of apolipoprotein E and Alzheimer's disease	1	1	1	1	0	0	2	1	1	8
CNKI	2011	Rang Wei-hua	Association of ApoE、 TNF-α-850C/T Gene Polymorphisms with Alzheimer's Disease	1	0	0	1	1	0	2	1	1	7
CNKI	2018	Ma Lin	Study on the role of ApoE, ADH1B rs1229984 and ALDH2 rs671 gene polymorphisms in patients with Alzheimer's disease of Han population in Inner Monglia	1	0	1	1	1	1	2	1	1	9
CNKI	2009	Gao Yanxia	Correlation analysis of ApoE, CYP46 gene polymorphism and Alzheimer's disease	1	1	0	1	1	0	2	1	1	8
CNKI	2016	Zhang Ting	APOE and MTHFR gene polymorphism analysis in the research of alzheimer disease's genetic susceptibility	1	0	0	1	1	1	2	1	1	8
CNKI	2008	LI Dong-mei	Association of Apolipoprotein E Polymorphism and Sporadic Alzheimer's Disease	0	0	0	1	1	0	2	1	1	6
CNKI	2019	Xiao Xiao	Relationship between ApoE Gene polymorphism and Behavioral of Frontotemporal Dementia	1	0	0	1	1	1	2	1	1	8
CNKI	2013	Ren Chen-fa	The Study on the asssociation of Apolipoprotein E Gene Polymorphism with Alzheimer's disease and Mild Cognitive Impairment among han elderly people in Jiangxi	1	0	0	1	1	0	2	1	1	7
CNKI	2012	Dai Tie-qiang	The relationship between polymorphism of ApoE gene and cognitive function in SAD	1	0	0	1	1	1	2	1	1	8
CNKI	2001	GU Zhi-lei	Measurement of Polymorphism of Apolipoprotein E Genotype and Its Correlation to Alzheimer's Disease	1	0	0	1	1	1	2	1	1	8
CNKI	2016	Chen Long	The association Between the Common Variations of ApoE and TRIP4 Genes and Alzheimer disease	1	0	0	1	1	1	2	1	1	8
CNKI	2012	Lu Shen-ji	The association of LRRK2 Variants with Alzheimer's disease of Han Chinese Population	1	1	1	1	1	1	2	1	1	10
CNKI	2005	Sun Yan	Konck-down the expression of human ZNF313 gene by RNAi technology and The association study of genetic polymorphisms and Alzheimer's disease	1	1	0	1	1	0	2	1	1	8
CNKI	2000	Jiang Sanduo	Association analysis of expression of Aβ with APOE gene and PS1 gene in Alzheimer's disease	1	0	0	1	1	0	2	1	1	7
CNKI	2008	YANG Jia-yi	Study of the polymorphisms of APOE gene in alzheimer disease and vascular dementia	1	0	1	1	1	0	2	1	1	8
CNKI	2004	FENG Ya-qing	Analysis of the polymorphisms of apoE gene and ACE gene in Alzheimer's disease and vascular dementia	1	0	0	1	1	0	2	1	1	7
CNKI	2002	Cui Jingbin	Effect of apolipoprotein E genotype on plasma apolipoprotein E, total cholesterol and triglyceride levels in patients with Alzheimer's disease	0	0	0	1	1	1	1	1	1	6
CNKI	2013	DONG Xiang	The Correlation Analysis of AD Patients' Mental and Behavioral Disorders and ApoE and LRP Gene Polymorphism	0	1	0	1	1	0	1	1	1	6
CNKI	2010	LIU Wei-Gang	Relation between the levels of glucose and true insulin in cerebrospinal fluid and apolipoprotein E genotype in patients with Alzheimer's disease	0	1	0	1	1	0	2	1	1	7
CNKI	2016	FU Xueting	Study on the relationship between the syndrome types of Alzheimer'sdisease in Uyghur medicine and ApoE gene polymorphism	1	0	0	1	1	0	2	1	1	7
CNKI	2001	LI Jie	The analysis of apolipoprotein E geng genotype of patients with Alzheimer's Disease	1	1	1	1	1	0	2	1	1	9
CNKI	2000	MA Qiulan	Analysis of the interaction of the polymorphisms of presenilin 1 gene and ApoE gene in Alzheimer's disease	0	0	0	1	1	0	2	1	1	6
CNKI	2008	Wu Li	A Study on the Relationship between Polymorphisms of APOE Gene and Psychological Symptoms in Alzheimer Disease	1	1	1	1	1	0	2	1	1	9
CNKI	2013	CAI Haiyan	Correlation between apolipoprotein E gene and Alzheimer's disease	1	0	0	1	1	0	2	1	1	7
CNKI	2008	LUO Xiao-mei, ZHOU Xiao-hui	The study of Apolipoprotein E gene polymorphism with Alzheimer's Disease	1	0	1	1	1	0	2	1	1	8
CNKI	2008	LONG Yan	Influences of EBV infection and single nucleotide polymorphism of apolipoprotein E gene on Alzheimer's disease	1	1	0	1	1	1	2	1	1	9
CNKI	2002	Du Hong-jian	Study on Apolipoprotein E gene polymorphism and neuroelectrophysiology in Alzheimer's disease	1	1	0	1	1	1	2	1	1	9
CNKI	2001	JIA Jian-ping	A study on ApoE genotype in Alzheimer-type dementia and vascular dementia	1	1	0	1	0	1	2	1	1	8
CNKI	2010	MAI Yi-cheng	Association between Interleukin-8 and Apolipoprotein E Gene Polymorphism and Late-onset Alzheimer's Disease	1	1	1	1	1	1	2	1	1	10
CNKI	2002	Wu Duo-bin	Analysis of ps-1, ApoE, and MTHFR polymorphisms or mutations in patients with dementia	1	0	1	1	1	0	2	1	1	8
CNKI	2003	Yu min, Jia Jian-ping	Estrogen receptor α and apolipoprotein E gene polymorphisms and sporadic Alzheimer's disease	1	0	0	1	1	0	2	1	1	7
CNKI	2000	BI Sheng	Two polymorphisms in the LRP gene and Alzheimer's Disease	1	0	0	1	1	0	2	1	1	7
CNKI	2001	LAI Shilong	Association between apolipoprotein E polymorphism and Alzheimer's disease: A population-based study in Guangzhou, China	1	1	1	1	1	0	2	1	1	9
CNKI	2016	Yu Nan-nan	Tau-tubulin kinase-1 polymorphisms and risk of late-onset Alzheimer's disease	1	1	0	1	1	1	2	1	1	9
CNKI	2012	Xing Tao-tao	Blood Clusterin Levels, rs9331888 Polymorphism and the Risk of Alzheimer's Disease	1	1	0	1	1	1	2	1	1	9
CNKI	2004	Zhou Lan	Preliminary study on the characteristics of TCM syndrome differentiation and APOE gene polymorphism in senile dementia	1	0	0	1	1	0	2	1	1	7
CNKI	2002	CHENG Liu	A Study of Association between Apolipoprotein Eε4 Allele and Senile Dementia	1	1	0	1	1	0	2	1	1	8
CNKI	2006	YUAN Yong-gui	A Study of Serum Lipid Concentrations and Apolipoprotein E Genotype among Patients with Senile Depression and Alzheimer Disease	1	1	0	1	1	0	2	1	1	8
CNKI	2006	ZHANG WEI,TAN LAN, JIANG SAN DUO	A CORRELATION BETWEEN APOLIPOPROTEIN E POLYMORPHISM AND β AMYLOID PRECURSOR PROTEIN IN PATIENTS WITH ALZHEIMER DISEASE	1	1	0	1	1	0	2	1	1	8
CNKI	2019	LIU Bo, MENG Fanchao	The relationship between serum apolipoprotein E gene polymorphism and amyloid β protein precursor 16-17 exogenous factor expression in patients with Alzheimer's disease and its clinical significance	1	0	0	1	1	0	2	1	1	7
CNKI	2007	Ma Ai-jun	The study on the relationship between Parkinson disease with dementia and Alzheimer disease	1	1	0	1	1	0	2	1	1	8
CNKI	2015	Shang Yin	The risk factors of Alzheimer's disease among Tibetan aged 60 years and older in Qinghai Province	1	1	1	1	0	0	2	1	1	8
CNKI	2007	Qian Hai-rong	Prion Protein Gene and cellular Prion Protein: Correlations with Aging and Alzheimer's Disease	1	1	0	1	1	0	2	1	1	8
CNKI	2006	FENG Ya-qing	Correlation of the polymorphisms of apolipoprotein E gene and low-density lipoprotein receptor-related protein gene with sporadic Alzheimer's disease	1	1	0	1	1	0	2	1	1	8
CNKI	2001	LU Zheng	An analysis of association between apolipoprotein E gene and Alzheimer disease in a community population of Shanghai	1	0	1	1	1	0	2	1	1	8
CNKI	2000	Ma Cui	Genetic association among polymorphism in presenilin 1 gene, ApoE gene and late-onset Alzheimer's disease	1	0	1	1	1	0	2	1	1	8
CNKI	2011	Zhu Weiming	Relationship between mental behavior disorder and ApoE, LRP, α2-Mg gene polymorphisms in Alzheimer's disease patients in Wenzhou	1	0	1	1	0	1	2	1	1	8
CNKI	2017	Zhang Yan	Study on the relationship between TCM Syndrome Types and ApoE gene polymorphism in Xinjiang Kazak	1	0	1	1	0	0	2	1	1	7
CNKI	2008	LUO Xiao-mei	Xinjiang Uygurs and Hans Apolipoprotein E gene polymorphism analysis of Alzheimer's Disease	1	1	1	1	1	1	2	1	1	10
CNKI	2004	Zhang Yong	The relationship between polimorphisms in apolipoprotein E gene and vascular dementia or Alzheimer's diseases	0	0	0	1	1	0	2	1	1	6
CNKI	2001	ZHANG Jin	An analysis of apolipoprotein E polymorphism in patients with vascular dementia	1	1	0	1	1	1	2	1	1	9
CNKI	2007	Zhang Ai-ping	Relationship of Hcy and its related enzyme's gene polymorphisms with Alzheimer's disease	1	0	0	1	1	1	2	1	1	8
CNKI	2020	Pei Wenyi, Jiang Haoming, Xie Li	Relationship between serum apolipoprotein E, Hcy levels and the disease severity, types of dementia patients	1	0	0	1	0	1	2	1	1	7
CNKI	2010	Wang Yu	The study on the relationship between inflammatory factors and Parkinson disease and Alzheimer disease	1	1	0	1	1	1	2	1	1	9
CNKI	2004	Zhang Wei	The association Among Apolipoprotein E Polymorphism β amyloid protein and Vascular Dementia	1	0	1	1	1	0	2	1	1	8
CNKI	2004	TANG Mu-ni	Analysis on association between the polymorphisms in apolipoprotein E, interleukin-1α genes and Alzheimer's disease in Chengdu area	1	0	0	1	1	0	2	1	1	7
CNKI	2006	CHEN Yun	Genetic relations of the LDL receptor-related protein gene and apolipoprotein E gene to Alzheimer disease	0	0	0	1	1	0	2	1	1	6
CNKI	2002	ZENG Xiangyu	Effects of apolipoprotein E gene on the metabolism of serum lipids in patients with Alzheimer’s disease	1	1	0	1	1	0	2	1	1	8
CNKI	2003	CHEN Deng	Apolipoprotein E Gene Polymorphisms and Alzheimer Disease	1	0	1	1	1	0	2	1	1	8
CNKI	2014	DONG Xiang	Relationship between apolipoprotein E gene polymorphism and Alzheimer's disease and Parkinson's disease dementia	1	0	0	1	1	0	2	1	1	7
CNKI	2018	Xie Xin-xin	Correlation between Apolipoprotein E Gene Polymorphism and the Urine Level AD7c-NTP in Patients with Alzheimer's Disease and Mild Cognitive Impairment	1	0	0	1	1	1	2	1	1	8
CNKI	2003	CAO Li-chun	Correlation Between Apolipoprotein E Gene Polymorphism and Alzheimer and Coronary Heart Disease	0	0	0	1	1	0	2	1	1	6
CNKI	2006	LI Guangrong	Polymorphism in the Apolipoprotein E Gene and Its Association with Sporadic Alzheimer Disease	1	1	0	1	1	0	2	1	1	8
CNKI	2002	JIA Jian-ping	Association between the apolipoprotein E gene polymorphism and the genetic sensitivity of sporadic Alzheimer's diseases	1	1	0	1	1	0	2	1	1	8
CNKI	2008	Yang Lijie	Association between apolipoprotein E gene polymorphism and sporadic Alzheimer's disease	1	0	0	1	1	0	2	1	1	7
CNKI	2000	Cui Tianpeng	Relationship between apolipoprotein E gene polymorphism and sporadic Alzheimer's disease	1	0	1	1	1	0	2	1	1	8
CNKI	2009	Wu Ping	Relationship Between Apolipoprotein E Gene Polymorphism and Early-onset Alzheimer's Disease	1	0	0	1	1	0	2	1	1	7
CNKI	2001	Yang Jingfang	Association between ApoE gene polymorphism and Alzheimer’s disease and Carotic arteriosclerosis in Chinese	1	0	0	1	1	0	2	1	1	7
CNKI	2003	Xiao-Ping Zhao	Relationship of apolipoprotein E gene polymorphism to Parkinson's disease and Alzheimer's disease	1	1	1	1	1	0	1	1	1	8
CNKI	2003	Wang Qingfeng	The significance of apolipoprotein E genotyping in the diagnosis of dementia	1	0	0	1	0	0	2	1	1	6
CNKI	2003	ZHOU Chang-wen	Genetic correlation study between apolipoprotein E gene and Alzheimer's disease	1	1	0	1	1	0	2	1	1	8
CNKI	2010	Wang Jin-tao	The Association study of Apolipoprotein E Gene Polymorphism with Different Types of Dementia in a Chinese Han Population	1	0	0	1	1	0	2	1	1	7
CNKI	2002	Zhou Yong-tao	Association of Family History and polymorphism in ACT-51G/T, IL-1α-889C/T, LRP766C/T and NOS-Ⅲ298G/T with Alzheimer’s Disease in Chinese Han Population	0	1	0	1	0	0	2	1	1	6
CNKI	2004	Sheng Bi	Association of interleukin I beta and apolipoprotein E polymorphism with Alzheimer's diseases in Chinese Han population	1	1	0	1	1	0	2	1	1	8
CNKI	2011	Mou Shan-mao	Association between chromosome 9p21.3 rs1333049 single nucleotide polymorphism and Late-onset Alzheimer disease in Chinese Han population	1	1	0	1	1	0	2	1	1	8
CNKI	2014	Liu Xiao-yan	Association analysis of late-onset Alzheimer's disease and susceptibility genes in Chinese Han population	1	0	0	1	0	0	2	1	1	6
CNKI	2012	ZHOU Chang-long	Relationship between Apolipoprotein E Polymorphism and Alzheimer′s Disease in Chongqing	1	1	0	1	1	0	2	1	1	8
CNKI	2003	HUANG Wen	The frequency distribution of apolipoprotein E genotypes in elderly people in Chongqing area and its relationship with senile dementia onset	1	0	1	1	0	0	2	1	1	7
CNKI	2012	Lv Xiaorong, Zhong Yuan	Association of apolipoprotein E gene polymorphism with mild cognitive impairment and Alzheimer's disease	1	0	0	1	1	1	2	1	1	8
Wan-fang	2008	Wang Lei	Study on sex hormone level and ApoE genotyping in Alzheimer's disease	0	0	1	1	0	0	2	1	1	6
Wan-fang	2006	Zhang Chen-hui	Status of ApoE Gene and SOM in Dementia Diagnosis, Analysis and Rehablication of BPSD	1	0	1	1	1	0	2	1	1	8
Wan-fang	2009	Wu Ping	Frequencies of ApoE Gene Polymorphism and PPC Allele Length Polymorphism at the Upstream Region of cav-1 Gene and Association of these Polymorphisms with AD, MCI and VD	1	0	1	1	1	0	2	1	1	8
Wan-fang	2005	Zhang Tai-song	A study on the relationship between APOE and D10S1225 Polymorphisms and Alzheimer's Disease	1	1	1	1	1	0	2	1	1	9
Wan-fang	2013	Xiao Ming-yue	Association of the polymorphisms of OGG1, ApoE gene with Alzheimer’s disease	1	1	0	1	1	1	2	1	1	9
Wan-fang	2015	PANG Guofang	Study of cardiovascular risk factors in alzheimer dementia and vascular dementia	1	0	0	1	1	1	1	1	1	7
Wan-fang	2013	Wang Hui-fu	SORCS1 and APOE polymorphisms interact to confer risk for late-onset Alzheimer's disease in a Northern Han Chinese population	1	1	0	1	1	1	2	1	1	9
Wan-fang	2010	Dong Shuai	Association analysis between Alzheimer's disease and the intron short tandem repeat polymorphisms of Tau gene	1	1	0	1	1	0	2	1	1	8
Wan-fang	2008	Han Jing	Analysis of the levels of serum lipids in patients with Sporadic Alzheimer's Disease in xinjiang and related study of ApoE Polymorphism	1	0	1	1	1	0	2	1	1	8
Wan-fang	2009	Yu Jin-tai	The Association study of ApoE and β2-AR Polymorphisms with Alzheimer's Disease in a Chinese Han Population	1	1	0	1	0	0	2	1	1	7
Wan-fang	2012	Li Chui-liang	An Association analysis of Apolipoprotein E Genotypes with Alzheimer's disease	1	1	1	1	1	0	2	1	1	9
VIP	2013	DONG Xiang	The Study on the asssociation between AD disease and the ApoE gene Polymorphism	1	0	0	1	1	0	1	1	1	6
medline	2015	Ping Wu	Associations between apolipoprotein E gene polymorphisms and Alzheimer’s disease risk in a large Chinese Han population	1	0	1	1	1	1	1	1	1	8
medline	2016	Ke-Liang Chen	Associations between APOE polymorphisms and seven diseases with cognitive impairment including Alzheimer’s disease, frontotemporal dementia, and dementia with Lewy bodies in southeast China	1	0	1	1	1	0	1	1	1	7
medline	2016	Zheng, Lingling	Association of Apolipoprotein E (ApoE) Polymorphism with Alzheimer's Disease in ChinesePopulation.	1	1	1	1	0	0	2	1	1	8
medline	2003	Peng Zhang	Association study between late-onset Alzheimer’s disease and the transferrin gene polymorphisms in Chinese	1	1	0	1	0	0	1	1	1	6
medline	2004	Shi J	Association between apolipoprotein CI HpaI polymorphism and sporadic Alzheimer’s disease in Chinese	1	1	1	1	1	0	2	1	1	9
medline	2013	Yong Ji	Apolipoprotein Ε ε4 Frequency Is Increased among Chinese Patients with Frontotemporal Dementia and Alzheimer’s Disease	1	1	0	1	1	1	1	1	1	8
medline	2004	Suk Ling Ma	Association between tumor necrosis factor-α promoter polymorphism and Alzheimer’s disease	1	0	1	1	1	0	2	1	1	8
medline	2003	J.D. Yang	Apolipoprotein E 491 promoter polymorphism is an independent risk factor for Alzheimer's disease in the Chinese population	1	0	0	1	1	0	2	1	1	7
medline	2013	Lan Tan	Association of GWAS-linked loci with late-onset Alzheimer’s disease in a northern Han Chinese population	1	0	1	1	1	0	2	1	1	8
medline	2013	Xiao-Ying Ma	Association of TOMM40 Polymorphisms with Late-Onset Alzheimer’s Disease in a Northern Han Chinese Population	1	0	0	1	1	0	2	1	1	7
medline	2004	Jiajun Shi	Possible association between Cys311Ser polymorphism of paraoxonase 2 gene and late-onset Alzheimer’s disease in Chinese	1	1	1	1	1	0	2	1	1	9
medline	2017	Yin-Ying Fan	APOE ε4 allele elevates the expressions of inflammatory factors and promotes Alzheimer’s disease progression: a comparative study based on Han and She populations in the Wenzhou area	1	1	0	1	1	1	2	1	1	9
Embase	2020	Longfei Jia	The APOE ε4 exerts differential effects on familial and other subtypes of Alzheimer's disease	1	0	1	1	0	0	2	1	1	7
Embase	2020	Yi Yan	Genetic Association of FERMT2, HLA-DRB1, CD2AP, and PTK2B Polymorphisms With Alzheimer's Disease Risk in the Southern Chinese Population.	1	0	0	1	1	1	2	1	1	8
Embase	2019	Zhuoran Li	The association between the ApoE polymorphisms and the MRI‐defined intracranial lesions in a cohort of southern China population	1	1	0	1	1	1	2	1	1	9
Embase	2014	Xiao Wang	Frequency of the apolipoprotein e epsilon4 allele in a memory clinic cohort in Beijing: A naturalistic descriptive study.	1	0	0	1	0	0	2	1	1	6
Embase	2005	He Jiang	Relationship between apolipoprotein E gene and the risk for onset of Alzheimer disease in aged adults in Urumqi.	1	1	1	1	0	0	1	1	1	7
medline（补）	2003	C.L. Lai	Apolipoprotein E in Taiwan Chinese Patients with Dementia	1	1	1	1	1	0	2	1	1	9
medline（补）	2002	H.-M. Huang	Apolipoprotein E polymorphism in various dementias in Taiwan Chinese population	1	1	0	1	0	0	1	1	1	6
medline（补）	2006	H. K. Wang	Apolipoprotein E, angiotensin-converting enzyme and kallikrein gene polymorphisms and the risk of Alzheimer’s disease and vascular dementia	1	0	0	1	0	0	2	1	1	6
